# Supplementary material for: Gathering the Stakeholder’s Perspective: Experiences and Opportunities in Rare Genetic Disease Research
Source: Genes (Basel). 2023 Jan 7;14(1):169. doi: 10.3390/genes14010169 (PMC9859499; doi:10.3390/genes14010169)
Supplement: Supplementary file 1 [file genes-14-00169-s001.zip]

Archive with 1 entries (1 files):
- genes-2043747-supplementary.pdf
